# Supplementary material for: LPS-Induced Intracellular Complement 3 Activation Regulated ATP Production in Yak Rumen Epithelial Cells
Source: Vet Sci. 2025 Aug 31;12(9):841. doi: 10.3390/vetsci12090841 (PMC12474471; doi:10.3390/vetsci12090841)
Supplement: Supplementary file 1 [file vetsci-12-00841-s001.zip]

Archive with 1 entries (1 files):
- vetsci-3830268-supplementary.pdf
